# Supplementary material for: Machine learning and bioinformatics analysis to identify autophagy-related biomarkers in peripheral blood for rheumatoid arthritis
Source: Front Genet. 2023 Sep 13;14:1238407. doi: 10.3389/fgene.2023.1238407 (PMC10533932; doi:10.3389/fgene.2023.1238407)
Supplement: Supplementary file 2 [file Table1.xlsx]

## Sheet: Supplementary Table 1
Immunoinhibitors	Immunostimulators	Chemokines
ADORA2A	C10orf54	CCL1
BTLA	CD27	CCL2
CD160	CD276	CCL3
CD244	CD28	CCL4
CD274	CD40	CCL5
CD96	CD40LG	CCL7
CSF1R	CD48	CCL8
CTLA4	CD70	CCL11
HAVCR2	CD80	CCL13
IDO1	CD86	CCL14
IL10	CXCL12	CCL15
IL10RB	CXCR4	CCL16
KDR	ENTPD1	CCL17
KIR2DL1	HHLA2	CCL18
KIR2DL3	ICOS	CCL19
LAG3	ICOSLG	CCL20
LGALS9	IL2RA	CCL21
PDCD1	IL6	CCL22
PDCD1LG2	IL6R	CCL23
PVRL2	KLRC1	CCL24
TGFB1	KLRK1	CCL25
TGFBR1	LTA	CCL26
TIGIT	MICB	CCL27
VTCN1	NT5E	CCL28
	PVR	CX3CL1
	RAET1E	CXCL1
	TMEM173	CXCL2
	TMIGD2	CXCL3
	TNFRSF13B	CXCL5
	TNFRSF13C	CXCL6
	TNFRSF14	CXCL8
	TNFRSF17	CXCL9
	TNFRSF18	CXCL10
	TNFRSF25	CXCL11
	TNFRSF4	CXCL12
	TNFRSF8	CXCL13
	TNFRSF9	CXCL14
	TNFSF13	CXCL16
	TNFSF13B	CXCL17
	TNFSF14	XCL1
	TNFSF15	XCL2
	TNFSF18
	TNFSF4
	TNFSF9
	ULBP1
